# Supplementary material for: BMI-Adapted Double Low-Dose Dual-Source Aortic CT for Endoleak Detection after Endovascular Repair: A Prospective Intra-Individual Diagnostic Accuracy Study
Source: Diagnostics (Basel). 2024 Jan 27;14(3):280. doi: 10.3390/diagnostics14030280 (PMC10855180; doi:10.3390/diagnostics14030280)
Supplement: Supplementary file 1 [file diagnostics-14-00280-s001.zip]

Archive with 1 entries (1 files):
- diagnostics-2783798-supplementary.pdf
